# Supplementary material for: Cultivation and morphology of jujube (Ziziphus Jujuba Mill.) in the Qi River Basin of Northern China during the Neolithic Period
Source: Sci Rep. 2024 Jan 27;14:2305. doi: 10.1038/s41598-024-52260-8 (PMC10821880; doi:10.1038/s41598-024-52260-8)
Supplement: Supplementary file 2 — Supplementary Table S1. [file 41598_2024_52260_MOESM2_ESM.xlsx]

## Sheet: Sheet1
Site	Location	Cultural period	Coordinates	References
Egoubeigang	Henan	Peiligang	34°27′37″N,113°22′19″E	Yang, Z.Q. Excavation Report of the Beigang Neolithic Site in E'gou Beigang, Mi County, Henan. Henan Cultural and Heritage Communication 2, 30-81(1979).
Peiligang	Henan	Peiligang	34°26′11″N,113°39′23″E	Li, Y.Q. et al. The Excavation of the Peiligang Site of Xinzheng City, Henan, 2018-2019. Chin. J. Archaeol 85, 521–632 (2020).
Shigu	Henan	Peiligang	34°09′58″N,113°41′25″E	Guo, T.S., Chen, J.X. Report on the Excavation of the Shigu Site in Changge. Huaxia Archaeology 1, 3-125+225-232 (1987).
Shawoli	Henan	Peiligang	34°38′10″N,113°41′13″E	Wang, J.H. The Neolithic Site of Shawoli, Xinzheng City, Henan Province, China. Archaeology 29, 1057-1065+1153-1154(1983).
Zhujia	Henan	Yangshao	34°26′11″N,114°12′47″E	This study
Dalaidian	Henan	Yangshao	35°44′14″N,114°16′38″E	This study
Wangzhuang	Henan	Xiaqiyuan	35°44′43″N,114°15′16″E	This study
Anban	Shaanxi	Longshan	34°20′49″N,107°54′45″E	Liu, X.Y. A Study of the Botanical Remains from the 2012 Excavations at the Anban Site (Northwestern University, 2014).
Nansha	Shaanxi	Xia-Shang Dynasty	34°29′18″N,109°42′48″E	This study
Zaojiaoshu	Henan	Erlitou	34°36′44″N,112°29′32″E	Mu, Z. Zaojiaoshu, Luoyang--Report on the Excavation of the Erlitou Culture Settlement Site in Zaojiaoshu, Luoyang. Archaeology 19, 1992-1993 (2003).
Wanggedang	Henan	Longshan	34°37′58″N,112°27′50″E	Zhong, H., Wu, Y.H., Zhang, H.L, Zhao, Z.J. Analysis of Flotation Results from the Wanggedang Site in Luoyang. Agricultural Archaeology 39, 7–17 (2019).
Nanwa	Henan	Erlitou	34°25′06″N,112°49′42″E	Wu, W.W, Zhang, J.H., Jin, G.Y. Phytoarchaeological evidence for settlement agriculture from the Erlitou to Han Dynasty at Nanwa Site, Dengfeng, Henan Province. Cultural Relics of Central China 38 , 109–117 (2014).
Dongzhao	Henan	Erligang	34°47′33″N,113°30′23″E	Yang, Y.Z. et al. Characteristics and Development of Agriculture During Xia and Shang Dynasties Based on Carbonized Plant Analysis at the Dongzhao Site, Central China. Acta Anthropologica Sinica 36, 119–130(2017).
Taomugang	Henan	Longshan	34°01′29″N,114°54′13″E	This study
Zhuanglixi	Shandong	Longshan	35°03′19″N,117°03′16″E	Kong, Z.C., Liu, C.J., He,L. D. Plant Remains and their Significance in Environmental Archaeology at the Zhuanglixi site, Tengzhou City, Shandong Province, China. Archaeology 44, 59-62+99-100 (1999).
Liujiazhuang	Shandong	Shang Dynasty	36°29′49″N,117°05′35″E	Gong, W. Food Structure of Shang Dynasty Ancestors in Daxinzhuang and Liujiazhuang, Jinan (Shandong University,Jinan, 2016).
Daxinzhuang	Shandong	Shang Dynasty	36°42′67″N,117°06′36″E	Gong, W. Food Structure of Shang Dynasty Ancestors in Daxinzhuang and Liujiazhuang, Jinan (Shandong University,Jinan, 2016).
Zhaimaoliang	Shaanxi	Longshan	38°23′01″N,110°19′11″E	Gao, S.,Sun,Z.Y.,Shao,J.,Wei,X.,Zhao,Z.J. Flotation results and Analysis of the Zhaimaoliang site, Yulin, Shaanxi, China. Agricultural Archaeology 36, 14–19(2016).
Taixi	Hebei	Shang Dynasty	38°02′44″N,114°43′38″E	Li,J. et al. Briefing on the Excavation of Shang Dynasty Ruins at Taixi Village, Gaocheng, Hebei, China. Archaeology 19, 266-271+329-331(1973).
Nanyangsi	Shaanxi	Song Dynasty	34°24′23″N,107°04′42″E	This study
Xipu	Shaanxi	Zhou Dynasty	34°21′41″N,117°22′48″E	This study
Koujia	Shaanxi	Han Dynasty	34°31′38″N,109°23′05″E	This study
Xiwusi	Shandong	Zhou Dynasty	35°41′18″N,116°37′53″E	This study
Chenzhuang	Shandong	Zhou Dynasty	37°04′32″N,117°48′01″E	Jin,G.Y. et al. Study of Charred Seeds and Fruits at Chenzhuang Site, Gaocheng, Shandong, China. Cultural Relics in the South. n.a. 24, 147–155(2012).
JianglingHan tomb	Hubei	Han Dynasty	30°26′30″N,112°12′52″E	Qu, Z. Z. Fruit trees of China: jujube (China Forestry Press, 1993).
MawangduiHan tomb	Hubei	Han Dynasty	28°12′19″N,113°01′38″E	Qu, Z. Z. Fruit trees of China: jujube (China Forestry Press, 1993).
Shangcun	Henan	Longshan	35°19′03″N,113°55′34″E	Li, H.et al. Wood resource Utilization in early Longshan Period at Shangcun site in Xinxiang City, Henan Province. Quat. Sci. 42, 42, 172–180(2022).
Baijia	Shaanxi	Laoguantai	34°33′07″N,109°24′38″E	Sun, N. Charcoal Fossil Record of Holocene Vegetation and Agricultural Activities in the Southeastern Loess Plateau (University of Chinese Academy of Sciences, 2013).
Xiahe	Shaanxi	Yangshao	35°07′50″N,109°41′55″E	Sun,N.et al. Mid-Holocene vegetation characteristics and climatic significance of the southern Chinese Loess Plateau in the Baishui River valley. Quat. Sci. 42, 42, 1541–1553(2022).
Mapo	Shaanxi	Miaodigou II	35°08′32″N,109°35′51″E	Sun,N.et al. Mid-Holocene vegetation characteristics and climatic significance of the southern Chinese Loess Plateau in the Baishui River valley. Quat. Sci. 42, 42, 1541–1553(2022).
Nanshantou	Shaanxi	Miaodigou II	35°10′43″N,109°34′20″E	Sun,N.et al. Mid-Holocene vegetation characteristics and climatic significance of the southern Chinese Loess Plateau in the Baishui River valley. Quat. Sci. 42, 42, 1541–1553(2022).
Taosi	Shanxi	Longshan	35°52′53″N,111°30′15″E	Wang,S.Z;Wang,Z.L.,He,L. Study of Charcoal Excavated at the Taosi site. Archaeology 57, 91-96+109(2011).
Wangchenggang	Henan	Erligang	34°24′17″N,113°07′28″E	Wang,S.Z;Wang,Z.L.,He,L. Study of Charcoal Excavated at the Taosi site. Archaeology 57, 91-96+109(2011).
Jiaochangpu	Shandong	Longshan	36°24′07″N,116°14′48″E	Wang,S.Z;Wang,Z.L.,He,L. Study of Charcoal Excavated at the Taosi site. Archaeology 57, 91-96+109(2011).
