# Supplementary material for: Cultivation and morphology of jujube (Ziziphus Jujuba Mill.) in the Qi River Basin of Northern China during the Neolithic Period
Source: Sci Rep. 2024 Jan 27;14:2305. doi: 10.1038/s41598-024-52260-8 (PMC10821880; doi:10.1038/s41598-024-52260-8)
Supplement: Supplementary file 3 — Supplementary Table S2. [file 41598_2024_52260_MOESM3_ESM.xlsx]

## Sheet: Modern Kernels
Modern Kernel Measurements Collected in Different Regions
Species	Types	Location	Number	Length /mm	Diameter /mm	L/D
Ziziphus jujuba (Ziziphus jujuba Mill.)	Zanhuangdazao	Hebei	1	18.83	7.69	2.44863
			2	26.7	5.77	4.62738
			3	25.4	7.33	3.46521
			4	21.06	7.09	2.97038
			5	21.61	6.93	3.11833
			6	23.77	6.72	3.5372
			7	22.45	7.74	2.90052
			8	17.78	5.15	3.45243
			9	18.97	6.23	3.04494
			10	14.41	6.31	2.28368
	Banzao	Shanxi	1	15.82	6.2	2.55161
			2	17.31	6.99	2.47639
			3	14.15	5.15	2.74757
			4	14.24	5.59	2.54741
			5	15.73	6.32	2.48892
			6	16.02	6.15	2.60488
			7	13.79	5.87	2.34923
			8	16.94	6.4	2.64688
			9	17.81	6.04	2.94868
			10	14.58	5.43	2.68508
	Hetianyuzao	Xinjiang	1	32.9	5.81	5.66265
			2	27.05	6.07	4.45634
			3	26.84	7.89	3.40177
			4	24.63	6.23	3.95345
			5	31.55	6.65	4.74436
			6	28.51	6.42	4.44081
			7	30.06	4.72	6.36864
			8	22.37	5.58	4.00896
			9	28.67	4.93	5.81542
	Goutouzao	Shaanxi	1	30.32	7	4.33143
			2	26.81	6.58	4.07447
			3	30.17	7.48	4.03342
			4	27.7	7.39	3.74831
			5	29.61	6.49	4.5624
			6	28.86	5.37	5.3743
			7	30.96	5.76	5.375
			8	30.22	6.31	4.78922
			9	29.11	5.86	4.96758
			10	28.78	6.01	4.78869
	Shimendazao	Gansu	1	23.48	10.15	2.3133
			2	24.91	6.83	3.64714
			3	23.23	8.51	2.72973
			4	24.83	8.15	3.04663
			5	24.71	9.73	2.53957
			6	22.14	7.27	3.04539
			7	20.51	8.41	2.43876
			8	24.5	8.22	2.98054
			9	25.41	8.22	3.09124
			10	23.86	8.34	2.86091
	Jixinzao	Henan	1	21.99	4.38	5.02055
			2	19.05	3.97	4.79849
			3	20.04	5.33	3.75985
			4	16.42	4.36	3.76606
			5	21.31	5.18	4.1139
			6	17.59	4.48	3.92634
			7	18.05	4.59	3.93246
			8	17.6	4.21	4.18052
			9	17.18	4.28	4.01402
			10	18.89	4.37	4.32265
Sour jujube（Ziziphus jujuba var. spinosa）		Shandong	1	9.87	8.13	1.21402
			2	10.04	5.97	1.68174
			3	9.84	6.74	1.45994
			4	10.3	7.06	1.45892
			5	9.03	6.26	1.44249
			6	7.51	6.31	1.19017
			7	9.29	6.33	1.46761
			8	8.43	7.04	1.19744
			9	9.89	6.35	1.55748
			10	11.46	6.89	1.66328
		Inner Monggolia	1	7.93	5.43	1.46041
			2	8.43	7.08	1.19068
			3	8.84	6.41	1.3791
			4	7.89	6.06	1.30198
			5	8.49	7.16	1.18575
			6	8.05	6.65	1.21053
			7	9.06	6.02	1.50498
			8	9.56	7.19	1.32962
			9	8.96	5.98	1.49833
			10	7.81	6.22	1.25563
		Shanxi	1	8.89	6.33	1.40442
			2	8.62	7.01	1.22967
			3	7.86	6.52	1.20552
			4	8.11	5.97	1.35846
			5	7.98	6.22	1.28296
			6	8.91	6.93	1.28571
			7	8.87	7.03	1.26174
			8	9.33	6.88	1.3561
			9	9.54	6.65	1.43459
			10	8.97	6.74	1.33086

## Sheet: Kernels from sites
Results of Jujube and Sour Jujube kernels size measurement
Site	Length /mm	Diameter/mm	L/D	Age (BP)	Type
Zhujia 1	5.06	3.19	1.59	6289-6002	Sour jujube
Zhujia 2	7.4	1.75	4.23	6289-6002	Jujube
Zhujia 3	6.38	2.32	2.75	6289-6002	Jujube
Zhujia 4	10.48	5.1	2.05	6289-6002	Jujube
Dalaidian	8.91	6.53	1.36	5928-5751	Sour jujube
Wangzhuang	4.25	2.13	2	3561-3391	Jujube
Nansha 1	6.12	4.02	1.52	3592-3442	Sour jujube
Nansha 2	4.67	2.89	1.62	3592-3442	Sour jujube
Nansha 3	6.31	2.58	2.45	3592-3442	Jujube
Taomugang 1	5.25	2.09	2.51	4080-3839	Jujube
Taomugang 2	3.54	1.68	2.11	4080-3839	Jujube
Xipu	8.02	4.95	1.62	2996-2721Ü	Sour jujube
Xiwusi	7.11	5.08	1.4	2703-2354	Sour jujube
Nanyangsi	5.2	1.84	2.83	1279-960Ü	Jujube
Koujia	9.9	5.04	1.96	1509-1308	Jujube
Anban1	7	6.1	1.15	4620-4525	Sour jujube
Zhuanglixi	8	6	1.33	4000Ü	Sour jujube
Peiligang	8	4.5	1.78	7500-7000	Sour jujube
Mawangdui	18	8	2.25	2169Ü	Sour jujube
Han tomb
Jiangling	18-19	45147	2.11-2.25	2150Ü	Sour jujube
Han tomb
Note: The chronological data bits marked with* are roughly dated.
